# Supplementary material for: Paracoccus broussonetiae subsp. drimophilus subsp. nov., a Novel Subspecies Salt-Tolerant Endophytic Bacterium from Maize Root in Hunan
Source: Life (Basel). 2025 Feb 24;15(3):354. doi: 10.3390/life15030354 (PMC11944123; doi:10.3390/life15030354)
Supplement: Supplementary file 1 [file life-15-00354-s001.zip › Supplement Table S1.xlsx]

## Sheet: Sheet1
Table S1. Identified genes in strain NGMCC 1.201697T genome for salt tolerance and stress response
Fuction
salt tolerance
glyine-betaine salt/osmolytic stress	Gene_id	Kegg_geneID	Ko_id	Ko_name	Ko_defi	Ko_EC	Ko_class
Glycine Betaine synthesis and transport genes（ choline oxidation pathway, betA (choline dehydrogenase), betB (betaine aldehyde dehydrogenase)）	HD26AGL000837	gce:KYE46_03390	K00130	betB, gbsA	betaine-aldehyde dehydrogenase	1.2.1.8	[PATH:ko00260] Level1--Metabolism | Level2--Amino acid metabolism | Level3--Glycine, serine and threonine metabolism;[PATH:ko01100] Level1--Metabolism | Level2--Global and overview maps | Level3--Metabolic pathways
	HD26AGL003901	pkd:F8A10_07215	K00130	betB, gbsA	betaine-aldehyde dehydrogenase	1.2.1.8	[PATH:ko00260] Level1--Metabolism | Level2--Amino acid metabolism | Level3--Glycine, serine and threonine metabolism;[PATH:ko01100] Level1--Metabolism | Level2--Global and overview maps | Level3--Metabolic pathways
	HD26AGL001885	shai:LMH63_02645	K00108	betA, CHDH	choline dehydrogenase	1.1.99.1	[PATH:ko00260] Level1--Metabolism | Level2--Amino acid metabolism | Level3--Glycine, serine and threonine metabolism;[PATH:ko01100] Level1--Metabolism | Level2--Global and overview maps | Level3--Metabolic pathways
	HD26AGL002116	shai:LMH63_02645	K00108	betA, CHDH	choline dehydrogenase	1.1.99.1	[PATH:ko00260] Level1--Metabolism | Level2--Amino acid metabolism | Level3--Glycine, serine and threonine metabolism;[PATH:ko01100] Level1--Metabolism | Level2--Global and overview maps | Level3--Metabolic pathways
	HD26AGL003741	axe:P40_20280	K00108	betA, CHDH	choline dehydrogenase	1.1.99.1	[PATH:ko00260] Level1--Metabolism | Level2--Amino acid metabolism | Level3--Glycine, serine and threonine metabolism;[PATH:ko01100] Level1--Metabolism | Level2--Global and overview maps | Level3--Metabolic pathways
	HD26AGL003902	pkd:F8A10_07210	K00108	betA, CHDH	choline dehydrogenase	1.1.99.1	[PATH:ko00260] Level1--Metabolism | Level2--Amino acid metabolism | Level3--Glycine, serine and threonine metabolism;[PATH:ko01100] Level1--Metabolism | Level2--Global and overview maps | Level3--Metabolic pathways
transcriptoional regulator	HD26AGL003900	pye:A6J80_06390	K02167	betI	TetR/AcrR family transcriptional regulator, transcriptional repressor of bet genes	--	--
glycine betaine transport system permease protein opuA-opuD（opuA-opuD (ABC transporter)）	HD26AGL003350	pmau:CP157_02971	K05845	opuC	osmoprotectant transport system substrate-binding protein	--	[PATH:ko02010] Level1--Environmental Information Processing | Level2--Membrane transport | Level3--ABC transporters
	HD26AGL003351	paak:FIU66_13010	K05846	opuBD	osmoprotectant transport system permease protein	--	[PATH:ko02010] Level1--Environmental Information Processing | Level2--Membrane transport | Level3--ABC transporters
	HD26AGL003352	paak:FIU66_13015	K05847	opuA	osmoprotectant transport system ATP-binding protein	7.6.2.9	[PATH:ko02010] Level1--Environmental Information Processing | Level2--Membrane transport | Level3--ABC transporters
	HD26AGL003353	psap:JHX88_16775	K05846	opuBD	osmoprotectant transport system permease protein	--	[PATH:ko02010] Level1--Environmental Information Processing | Level2--Membrane transport | Level3--ABC transporters
Trehalose biosynthesis OtsA-OtsB pathway	HD26AGL001758	pye:A6J80_00665	K00697	otsA	trehalose 6-phosphate synthase	2.4.1.15 2.4.1.347	[PATH:ko01110] Level1--Metabolism | Level2--Global and overview maps | Level3--Biosynthesis of secondary metabolites;[PATH:ko00500] Level1--Metabolism | Level2--Carbohydrate metabolism | Level3--Starch and sucrose metabolism;[PATH:ko01100] Level1--Metabolism | Level2--Global and overview maps | Level3--Metabolic pathways
	HD26AGL001760	pye:A6J80_00675	K01087	otsB	trehalose 6-phosphate phosphatase	3.1.3.12	[PATH:ko01110] Level1--Metabolism | Level2--Global and overview maps | Level3--Biosynthesis of secondary metabolites;[PATH:ko00500] Level1--Metabolism | Level2--Carbohydrate metabolism | Level3--Starch and sucrose metabolism;[PATH:ko01100] Level1--Metabolism | Level2--Global and overview maps | Level3--Metabolic pathways
Na+/H+ antiporter	HD26AGL000304	WP_011747047_1	PDEN_RS03490	318586	GCF_000203895.1	ALPHAPROTEOBACTERIA	127	1	127	0	COG1320	Multisubunit Na+/H+ antiporter, MnhG subunit
	HD26AGL000305	WP_011747046_1	PDEN_RS03485	318586	GCF_000203895.1	ALPHAPROTEOBACTERIA	89	1	89	0	COG2212	Multisubunit Na+/H+ antiporter, MnhF subunit
	HD26AGL000306	WP_011747045_1	PDEN_RS03480	318586	GCF_000203895.1	ALPHAPROTEOBACTERIA	163	1	163	0	COG1863	Multisubunit Na+/H+ antiporter, MnhE subunit
	HD26AGL000308	WP_011747043_1	PDEN_RS03470	318586	GCF_000203895.1	ALPHAPROTEOBACTERIA	117	1	117	0	COG1006	Multisubunit Na+/H+ antiporter, MnhC subunit
	HD26AGL000309	WP_011747042_1	PDEN_RS03465	318586	GCF_000203895.1	ALPHAPROTEOBACTERIA	946	712	769	3	COG2111	Multisubunit Na+/H+ antiporter, MnhB subunit
	HD26AGL001208	WP_011748520_1	PDEN_RS11095	318586	GCF_000203895.1	ALPHAPROTEOBACTERIA	703	1	500=568	1	COG1009	Membrane H+-translocase/NADH:ubiquinone oxidoreductase subunit 5 (chain L)/Multisubunit Na+/H+ antiporter, MnhA subunit
	HD26AGL002898	WP_011747607_1	PDEN_RS06340	318586	GCF_000203895.1	ALPHAPROTEOBACTERIA	140	1	140	1	COG1320	Multisubunit Na+/H+ antiporter, MnhG subunit
	HD26AGL002899	WP_011747608_1	PDEN_RS06345	318586	GCF_000203895.1	ALPHAPROTEOBACTERIA	93	1	93	1	COG2212	Multisubunit Na+/H+ antiporter, MnhF subunit
	HD26AGL002900	WP_011747609_1	PDEN_RS06350	318586	GCF_000203895.1	ALPHAPROTEOBACTERIA	162	1	162	0	COG1863	Multisubunit Na+/H+ antiporter, MnhE subunit
	HD26AGL002902	WP_011747611_1	PDEN_RS06360	318586	GCF_000203895.1	ALPHAPROTEOBACTERIA	114	1	114	0	COG1006	Multisubunit Na+/H+ antiporter, MnhC subunit
Multi-subunit Transport System	HD26AGL000968	ppan:ESD82_12410	K03593	mrp, NUBPL	ATP-binding protein involved in chromosome partitioning	--	--
chilling tolerance
Cold shock proteins	HD26AGL000055	pfeo:E3U26_03910	K03704	cspA	cold shock protein	--	--
	HD26AGL001158	pye:A6J80_15255	K03704	cspA	cold shock protein	--	--
	HD26AGL003999	pfeo:E3U26_03810	K03704	cspA	cold shock protein	--	--
Cold acclimation proteins	HD26AGL000164	pde:Pden_0845	K00903	epsB, capB	protein-tyrosine kinase	2.7.10.3	--
	HD26AGL002378	cid:P73_4053	K08679	GAE, cap1J	UDP-glucuronate 4-epimerase	5.1.3.6	[PATH:ko01250] Level1--Metabolism | Level2--Global and overview maps | Level3--Biosynthesis of nucleotide sugars;[PATH:ko00541] Level1--Metabolism | Level2--Glycan biosynthesis and metabolism | Level3--O-Antigen nucleotide sugar biosynthesis;[PATH:ko01240] Level1--Metabolism | Level2--Global and overview maps | Level3--Biosynthesis of cofactors;[PATH:ko00053] Level1--Metabolism | Level2--Carbohyd…
	HD26AGL004444	paru:CYR75_14905	K08679	GAE, cap1J	UDP-glucuronate 4-epimerase	5.1.3.6	[PATH:ko01250] Level1--Metabolism | Level2--Global and overview maps | Level3--Biosynthesis of nucleotide sugars;[PATH:ko00541] Level1--Metabolism | Level2--Glycan biosynthesis and metabolism | Level3--O-Antigen nucleotide sugar biosynthesis;[PATH:ko01240] Level1--Metabolism | Level2--Global and overview maps | Level3--Biosynthesis of cofactors;[PATH:ko00053] Level1--Metabolism | Level2--Carbohyd…
biodegradable bioplastics
Poly-3-hydroxyalkanoic acids (PHAs)	HD26AGL000304	pmeh:JWJ88_02560	K05564	phaG	multicomponent K+:H+ antiporter subunit G	--	--
	HD26AGL000305	pye:A6J80_06715	K05563	phaF	multicomponent K+:H+ antiporter subunit F	--	--
	HD26AGL000306	pmeh:JWJ88_02550	K05562	phaE	multicomponent K+:H+ antiporter subunit E	--	--
	HD26AGL000307	ppan:ESD82_18360	K05561	phaD	multicomponent K+:H+ antiporter subunit D	--	--
	HD26AGL000308	pfeo:E3U26_05525	K05560	phaC	multicomponent K+:H+ antiporter subunit C	--	--
	HD26AGL000309	pfeo:E3U26_05530	K05559	phaA	multicomponent K+:H+ antiporter subunit A	--	--
	HD26AGL002898	pmut:DPM13_18235	K05564	phaG	multicomponent K+:H+ antiporter subunit G	--	--
	HD26AGL002899	pmut:DPM13_18230	K05563	phaF	multicomponent K+:H+ antiporter subunit F	--	--
	HD26AGL002900	pye:A6J80_19110	K05562	phaE	multicomponent K+:H+ antiporter subunit E	--	--
	HD26AGL002901	pye:A6J80_19105	K05561	phaD	multicomponent K+:H+ antiporter subunit D	--	--
	HD26AGL002902	pye:A6J80_19100	K05560	phaC	multicomponent K+:H+ antiporter subunit C	--	--
	HD26AGL002903	pye:A6J80_19095	K05559	phaA	multicomponent K+:H+ antiporter subunit A	--	--
	HD26AGL004006	pkd:F8A10_14885	K05973	phaZ	poly(3-hydroxybutyrate) depolymerase	3.1.1.75	[PATH:ko00650] Level1--Metabolism | Level2--Carbohydrate metabolism | Level3--Butanoate metabolism;[PATH:ko01100] Level1--Metabolism | Level2--Global and overview maps | Level3--Metabolic pathways
	HD26AGL004007	pde:Pden_0958	K03821	phaC, phbC	poly[(R)-3-hydroxyalkanoate] polymerase subunit PhaC	2.3.1.304	[PATH:ko00650] Level1--Metabolism | Level2--Carbohydrate metabolism | Level3--Butanoate metabolism;[PATH:ko01100] Level1--Metabolism | Level2--Global and overview maps | Level3--Metabolic pathways
	HD26AGL004062	bur:Bcep18194_B1390	K03821	phaC, phbC	poly[(R)-3-hydroxyalkanoate] polymerase subunit PhaC	2.3.1.304	[PATH:ko00650] Level1--Metabolism | Level2--Carbohydrate metabolism | Level3--Butanoate metabolism;[PATH:ko01100] Level1--Metabolism | Level2--Global and overview maps | Level3--Metabolic pathways
	HD26AGL000073	ppan:ESD82_17310	K00023	phbB	acetoacetyl-CoA reductase	1.1.1.36	[PATH:ko01200] Level1--Metabolism | Level2--Global and overview maps | Level3--Carbon metabolism;[PATH:ko01120] Level1--Metabolism | Level2--Global and overview maps | Level3--Microbial metabolism in diverse environments;[PATH:ko00650] Level1--Metabolism | Level2--Carbohydrate metabolism | Level3--Butanoate metabolism;[PATH:ko01100] Level1--Metabolism | Level2--Global and overview maps | Level3--…
Stress Response Regulatory Genes: Two-Component Regulatory System (kdpD/kdpE)	HD26AGL000704	pye:A6J80_08510	K07646	kdpD	two-component system, OmpR family, sensor histidine kinase KdpD	2.7.13.3	[PATH:ko02020] Level1--Environmental Information Processing | Level2--Signal transduction | Level3--Two-component system
	HD26AGL002965	emx:FKV68_02895	K07646	kdpD	two-component system, OmpR family, sensor histidine kinase KdpD	2.7.13.3	[PATH:ko02020] Level1--Environmental Information Processing | Level2--Signal transduction | Level3--Two-component system
	HD26AGL000703	pmut:DPM13_06630	K07667	kdpE	two-component system, OmpR family, KDP operon response regulator KdpE	--	[PATH:ko02024] Level1--Cellular Processes | Level2--Cellular community - prokaryotes | Level3--Quorum sensing;[PATH:ko02020] Level1--Environmental Information Processing | Level2--Signal transduction | Level3--Two-component system
	HD26AGL002531	tom:BWR18_18660	K07667	kdpE	two-component system, OmpR family, KDP operon response regulator KdpE	--	[PATH:ko02024] Level1--Cellular Processes | Level2--Cellular community - prokaryotes | Level3--Quorum sensing;[PATH:ko02020] Level1--Environmental Information Processing | Level2--Signal transduction | Level3--Two-component system
	HD26AGL002966	sfh:SFHH103_05804	K07667	kdpE	two-component system, OmpR family, KDP operon response regulator KdpE	--	[PATH:ko02024] Level1--Cellular Processes | Level2--Cellular community - prokaryotes | Level3--Quorum sensing;[PATH:ko02020] Level1--Environmental Information Processing | Level2--Signal transduction | Level3--Two-component system
	HD26AGL002962	pars:DRW48_08375	K01546	kdpA	potassium-transporting ATPase potassium-binding subunit	--	[PATH:ko02020] Level1--Environmental Information Processing | Level2--Signal transduction | Level3--Two-component system
	HD26AGL002963	pars:DRW48_08380	K01547	kdpB	potassium-transporting ATPase ATP-binding subunit	7.2.2.6	[PATH:ko02020] Level1--Environmental Information Processing | Level2--Signal transduction | Level3--Two-component system
	HD26AGL002964	emx:FKV68_02890	K01548	kdpC	potassium-transporting ATPase KdpC subunit	--	[PATH:ko02020] Level1--Environmental Information Processing | Level2--Signal transduction | Level3--Two-component system
Trk system （Potassium ion (K) absorption system, high affinity K transport system）	HD26AGL001013	pye:A6J80_13150	K03498	trkH, trkG, ktrB, ktrD	trk/ktr system potassium uptake protein	--	--
	HD26AGL003071	pver:E3U25_07210	K03499	trkA, ktrA, ktrC	trk/ktr system potassium uptake protein	--	--
	HD26AGL003072	ppan:ESD82_03535	K03498	trkH, trkG, ktrB, ktrD	trk/ktr system potassium uptake protein	--	--
	HD26AGL004230	mvc:MSVAZ_1744	K10716	kch, trkA, mthK, pch	voltage-gated potassium channel	--	--
Proline	HD26AGL003153	pde:Pden_4503	K00147	proA	glutamate-5-semialdehyde dehydrogenase	1.2.1.41	[PATH:ko01110] Level1--Metabolism | Level2--Global and overview maps | Level3--Biosynthesis of secondary metabolites;[PATH:ko00332] Level1--Metabolism | Level2--Biosynthesis of other secondary metabolites | Level3--Carbapenem biosynthesis;[PATH:ko00330] Level1--Metabolism | Level2--Amino acid metabolism | Level3--Arginine and proline metabolism;[PATH:ko01230] Level1--Metabolism | Level2--Global a…
	HD26AGL002835	pkd:F8A10_05385	K00931	proB	glutamate 5-kinase	2.7.2.11	[PATH:ko01110] Level1--Metabolism | Level2--Global and overview maps | Level3--Biosynthesis of secondary metabolites;[PATH:ko00332] Level1--Metabolism | Level2--Biosynthesis of other secondary metabolites | Level3--Carbapenem biosynthesis;[PATH:ko00330] Level1--Metabolism | Level2--Amino acid metabolism | Level3--Arginine and proline metabolism;[PATH:ko01230] Level1--Metabolism | Level2--Global a…
	HD26AGL002835	pkd:F8A10_05385	K00931	proB	glutamate 5-kinase	2.7.2.11	[PATH:ko01110] Level1--Metabolism | Level2--Global and overview maps | Level3--Biosynthesis of secondary metabolites;[PATH:ko00332] Level1--Metabolism | Level2--Biosynthesis of other secondary metabolites | Level3--Carbapenem biosynthesis;[PATH:ko00330] Level1--Metabolism | Level2--Amino acid metabolism | Level3--Arginine and proline metabolism;[PATH:ko01230] Level1--Metabolism | Level2--Global a…
DNA-binding proteins	HD26AGL001849	paak:FIU66_00380	K03746	hns	DNA-binding protein H-NS	--	--
	HD26AGL004352	pver:E3U25_20265	K03746	hns	DNA-binding protein H-NS	--	--
Ice-Binding Proteins, IBPs	HD26AGL001242	srhs:K0I63_11075	K04080	ibpA	molecular chaperone IbpA	--	--
	HD26AGL003266	pmeh:JWJ88_16680	K04080	ibpA	molecular chaperone IbpA	--	--
